# Supplementary material for: Cry1Ac Mixed with Gentamicin Influences the Intestinal Microbial Diversity and Community Composition of Pink Bollworms
Source: Life (Basel). 2023 Dec 28;14(1):58. doi: 10.3390/life14010058 (PMC10820413; doi:10.3390/life14010058)
Supplement: Supplementary file 1 [file life-14-00058-s001.zip]

Archive with 1 entries (1 files):
- life-2766831-Supplementary files.pdf
